# Supplementary material for: Falcarindiol Isolated from Notopterygium incisum Inhibits the Quorum Sensing of Pseudomonas aeruginosa
Source: Molecules. 2021 Sep 29;26(19):5896. doi: 10.3390/molecules26195896 (PMC8512080; doi:10.3390/molecules26195896)
Supplement: Supplementary file 1 [file molecules-26-05896-s001.zip]

Archive with 1 entries (1 files):
- molecules-1327699-supplementary.pdf
